# Supplementary material for: Contrasting effects of glutamate and branched-chain amino acid metabolism on acid tolerance in a Castellaniella isolate from acidic groundwater
Source: Appl Environ Microbiol. 2026 Jan 30;92(2):e01942-25. doi: 10.1128/aem.01942-25 (PMC12915299; doi:10.1128/aem.01942-25)
Supplement: Tables S5-S8 — Proteins significantly increased or decreased in abundance under aerobic or denitrifying growth conditions. [file aem.01942-25-s0005.xlsx]

## Sheet: Table S5-Aerobic sig UP
Table S5 - Proteins significantly (adjusted p-value < 0.05) increased in abundance under aerobic growth conditions
Protein.Names	Protein.Description	log2_Fold_change_A/B
GFF935	Ubiquinone/menaquinone biosynthesis C-methyltransferase UbiE	1.90652
GFF922	putative FAD-linked oxidoreductase	1.14879
GFF85	Outer membrane protein OprM	2.79087
GFF768	Cbb3-type cytochrome c oxidase subunit CcoN1	1.11966
GFF767	hypothetical protein	1.00834
GFF763	2-nonaprenyl-3-methyl-6-methoxy-1,4-benzoquinol hydroxylase	4.64537
GFF74	Aspartate 1-decarboxylase 2	1.08243
GFF715	Methyl-accepting chemotaxis protein III	1.25344
GFF664	Glutarate-semialdehyde dehydrogenase DavD	4.86249
GFF663	Alcohol dehydrogenase [acceptor]	3.98485
GFF662	Leu/Ile/Val-binding protein	2.5357
GFF660	Lipopolysaccharide export system ATP-binding protein LptB	4.23583
GFF659	High-affinity branched-chain amino acid transport ATP-binding protein LivF	3.85541
GFF658	Succinyl-CoA--L-malate CoA-transferase beta subunit	4.09027
GFF657	Hydroxymethylglutaryl-CoA lyase YngG	4.77339
GFF638	NAD(P)H-quinone oxidoreductase subunit 3	6.13713
GFF3058	Putative membrane protein insertion efficiency factor	5.75777
GFF2937	Ferredoxin-dependent glutamate synthase 1	3.05157
GFF2936	Glutamate synthase [NADPH] small chain	3.32118
GFF2736	ATP-dependent RNA helicase RhlE	2.04454
GFF2734	Peptide chain release factor 3	1.72549
GFF2656	hypothetical protein	5.49597
GFF2564	Dimethyl sulfoxide/trimethylamine N-oxide reductase	1.65936
GFF2561	Copper-containing nitrite reductase	4.49548
GFF2392	D-amino acid dehydrogenase	3.56516
GFF2383	Carbon starvation protein A	3.45009
GFF2204	Outer membrane protein P6	1.01335
GFF2024	hypothetical protein	1.40579
GFF1987	3-hydroxylaminophenol mutase	1.87236
GFF1985	Nitrogen regulation protein NR(I)	2.32144
GFF1881	Coenzyme A biosynthesis bifunctional protein CoaBC	1.67274
GFF1870	Cyclohex-1-ene-1-carbonyl-CoA dehydrogenase	1.13804
GFF1841	Methyl-accepting chemotaxis protein I	4.71173
GFF1786	Nitrogen regulatory protein P-II 2	7.44116
GFF1785	hypothetical protein	3.33289
GFF1669	Pyruvate dehydrogenase E1 component	1.2814
GFF1668	Dihydrolipoyllysine-residue acetyltransferase component of pyruvate dehydrogenase complex	1.18949
GFF1667	Dihydrolipoyl dehydrogenase	1.17263
GFF1626	Sulfate transport system permease protein CysT	1.21689
GFF1622	Sulfide dehydrogenase [flavocytochrome c] flavoprotein chain	1.28203
GFF1557	Cell division protein ZapE	2.27445
GFF1539	Aconitate hydratase B	1.08708
GFF1522	Glutamate/aspartate import solute-binding protein	1.86287
GFF1411	NAD(P)H-dependent FMN reductase	1.06464
GFF1408	Lipoyl synthase	1.05803
GFF1339	Shikimate kinase	1.17009
GFF1304	Modulator of FtsH protease HflC	5.72768
GFF1301	Putative mycofactocin system creatinine amidohydrolase family protein MftE	1.70075
GFF105	Cytochrome b561	4.92725

## Sheet: Table S6-Aerobic sig DOWN
Table S6 - Proteins significantly (adjusted p-value < 0.05) decreased in abundance under aerobic growth conditions
Protein.Names	Protein.Description	log2_Fold_change_A/B
GFF1005	Alkanal monooxygenase alpha chain	-1.02555
GFF1014	hypothetical protein	-2.19192
GFF1024	Putative esterase	-6.95277
GFF1028	3-oxoacyl-[acyl-carrier-protein] synthase 2	-4.39709
GFF1037	NAD(P)H dehydrogenase (quinone)	-1.07463
GFF1045	Methane monooxygenase component C	-3.02958
GFF1049	Solute-binding protein	-8.54833
GFF1066	Hercynine oxygenase	-1.1726
GFF1069	Respiratory nitrate reductase 1 alpha chain	-1.20507
GFF1070	Respiratory nitrate reductase 1 beta chain	-1.99157
GFF1074	Putative peptidyl-prolyl cis-trans isomerase Cbf2	-1.15929
GFF1083	TRAP-T-associated universal stress protein TeaD	-1.64335
GFF1084	GTP 3',8-cyclase	-2.41129
GFF1088	Molybdopterin synthase catalytic subunit	-1.92643
GFF1111	hypothetical protein	-1.71218
GFF1112	hypothetical protein	-3.29917
GFF112	allantoicase	-1.48699
GFF113	Peptidoglycan deacetylase	-1.5617
GFF1130	hypothetical protein	-1.46229
GFF115	5-hydroxyisourate hydrolase	-4.85799
GFF1189	hypothetical protein	-1.11678
GFF1193	Threonylcarbamoyl-AMP synthase	-1.12198
GFF1200	DNA replication and repair protein RecF	-7.40988
GFF1202	hypothetical protein	-1.12955
GFF1231	putative NTE family protein	-5.14644
GFF1232	hypothetical protein	-7.39853
GFF1237	Alkylmercury lyase	-1.22248
GFF1260	putative MFS-type transporter YhjX	-8.67771
GFF1273	CRISPR-associated protein Csy1	-11.0797
GFF1281	ABC transporter arginine-binding protein 1	-1.46965
GFF1331	Leu/Ile/Val-binding protein	-9.74318
GFF1346	Acetyl-coenzyme A synthetase	-4.28076
GFF1353	Putative short-chain type dehydrogenase/reductase	-6.77583
GFF1355	hypothetical protein	-9.53317
GFF1363	Spermidine/putrescine-binding periplasmic protein	-10.1489
GFF1368	putative succinyl-CoA:3-ketoacid coenzyme A transferase subunit B	-1.09824
GFF1401	Leu/Ile/Val-binding protein	-10.2252
GFF1420	putative hydrolase YxeP	-2.01871
GFF1426	Putative peroxiredoxin bcp	-1.44061
GFF143	4-hydroxy-tetrahydrodipicolinate synthase	-7.92893
GFF1436	Glutathione S-transferase YfcF	-1.20632
GFF1444	hypothetical protein	-1.69184
GFF1446	D-beta-hydroxybutyrate dehydrogenase	-1.62558
GFF1449	hypothetical protein	-8.92569
GFF1468	Nucleoid occlusion factor SlmA	-5.37101
GFF1489	Leucine-, isoleucine-, valine-, threonine-, and alanine-binding protein	-10.8081
GFF150	Anaerobic ribonucleoside-triphosphate reductase	-5.97652
GFF1501	Sulfide-quinone reductase	-1.55578
GFF1508	Ktr system potassium uptake protein A	-7.18158
GFF1511	Solute-binding protein	-11.074
GFF1518	Acetophenone carboxylase gamma subunit	-8.76784
GFF1523	FAD:protein FMN transferase	-1.09454
GFF1526	putative ABC transporter ATP-binding protein YxlF	-2.1605
GFF1528	Nitrous-oxide reductase	-1.15745
GFF1529	Putative electron transport protein YccM	-1.17395
GFF157	HTH-type transcriptional regulator CdhR	-2.25852
GFF1580	Acetoacetyl-CoA reductase	-2.41738
GFF1590	Laccase domain protein YfiH	-8.47189
GFF1592	Acetoacetyl-CoA reductase	-2.45698
GFF1593	hypothetical protein	-1.48902
GFF1598	Alpha-ketoglutaric semialdehyde dehydrogenase	-1.38775
GFF1606	Mercuric reductase	-6.14644
GFF1609	hypothetical protein	-2.05299
GFF1623	NADP-dependent 3-hydroxy acid dehydrogenase YdfG	-1.17056
GFF1624	hypothetical protein	-1.11201
GFF1637	Acyl-CoA dehydrogenase	-4.61431
GFF1702	hypothetical protein	-1.56831
GFF1703	Inosine-5'-monophosphate dehydrogenase	-1.14263
GFF1730	Transcriptional regulatory protein tctD	-2.13368
GFF1765	hypothetical protein	-8.12101
GFF1766	Curved DNA-binding protein	-1.91716
GFF177	hypothetical protein	-8.26671
GFF1816	hypothetical protein	-3.65384
GFF1817	Sulfate transport system permease protein CysW	-7.46696
GFF1819	Acyl-coenzyme A dehydrogenase	-3.05611
GFF182	Tetrathionate sensor histidine kinase TtrS	-1.39063
GFF1827	2-oxoisovalerate dehydrogenase subunit alpha	-9.32672
GFF1842	C4-dicarboxylate-binding periplasmic protein DctP	-3.69628
GFF1843	C4-dicarboxylate TRAP transporter small permease protein DctQ	-9.03695
GFF187	Oxygen-independent coproporphyrinogen III oxidase	-1.31339
GFF1883	Leu/Ile/Val-binding protein	-2.51827
GFF1886	Lipopolysaccharide export system ATP-binding protein LptB	-1.90565
GFF1887	High-affinity branched-chain amino acid transport ATP-binding protein LivF	-2.17169
GFF1891	Paraquat-inducible protein B	-1.12205
GFF1918	hypothetical protein	-1.01509
GFF1948	Leucine-, isoleucine-, valine-, threonine-, and alanine-binding protein	-4.51564
GFF1966	High-affinity branched-chain amino acid transport ATP-binding protein LivF	-2.21901
GFF1967	Lipopolysaccharide export system ATP-binding protein LptB	-2.36212
GFF1970	Leucine-, isoleucine-, valine-, threonine-, and alanine-binding protein	-4.75616
GFF1972	sn-glycerol-3-phosphate-binding periplasmic protein UgpB	-2.37484
GFF1976	Leucine-, isoleucine-, valine-, threonine-, and alanine-binding protein	-2.88458
GFF1977	DNA protection during starvation protein 2	-1.13798
GFF1978	Hydrogen peroxide-inducible genes activator	-1.09378
GFF1982	Iron uptake protein A1	-1.59845
GFF2008	Lipopolysaccharide export system ATP-binding protein LptB	-8.11069
GFF2011	Leu/Ile/Val-binding protein	-9.3535
GFF2050	hypothetical protein	-2.62148
GFF2055	PE-PGRS family protein PE PGRS18	-4.28179
GFF2056	hypothetical protein	-9.13853
GFF2059	Copper-transporting P-type ATPase	-4.67152
GFF2060	hypothetical protein	-3.5023
GFF2066	hypothetical protein	-1.17601
GFF208	hypothetical protein	-7.74283
GFF2097	Long-chain-fatty-acid--CoA ligase	-1.56349
GFF21	Flagellar hook-associated protein 2	-1.47277
GFF2111	hypothetical protein	-11.0532
GFF2114	Solute-binding protein	-8.29214
GFF2121	High-affinity branched-chain amino acid transport ATP-binding protein LivF	-2.56616
GFF2125	Leu/Ile/Val-binding protein	-3.74052
GFF2127	Protocatechuate 4,5-dioxygenase beta chain	-2.13458
GFF2129	2-pyrone-4,6-dicarbaxylate hydrolase	-2.04246
GFF2131	hypothetical protein	-3.01739
GFF2134	hypothetical protein	-1.66432
GFF2179	Quinone oxidoreductase 1	-1.09117
GFF2189	4-hydroxyphenylpyruvate dioxygenase	-1.8123
GFF2207	hypothetical protein	-1.10002
GFF2218	Aerotaxis receptor	-5.43595
GFF222	DNA-binding protein HU-beta	-1.30633
GFF2226	Spermidine/putrescine import ATP-binding protein PotA	-7.47434
GFF2253	Nicotinamide-nucleotide amidohydrolase PncC	-1.29242
GFF2256	N utilization substance protein B	-2.91344
GFF2264	L-methionine gamma-lyase	-1.50369
GFF2265	NAD(P) transhydrogenase subunit alpha part 1	-2.84824
GFF2267	NAD(P) transhydrogenase subunit beta	-3.73794
GFF2280	Methyl-accepting chemotaxis protein III	-1.26777
GFF2281	hypothetical protein	-1.03067
GFF2288	L-lactate dehydrogenase	-1.48353
GFF2289	Putative L-lactate dehydrogenase operon regulatory protein	-1.55996
GFF2318	putative enoyl-CoA hydratase echA8	-1.7708
GFF2327	Hydroxyacylglutathione hydrolase	-1.22216
GFF233	High-affinity branched-chain amino acid transport ATP-binding protein LivF	-2.43513
GFF2338	Riboflavin synthase	-1.10597
GFF2339	Riboflavin biosynthesis protein RibD	-3.04391
GFF2342	hypothetical protein	-1.92577
GFF2351	Alpha-keto acid-binding periplasmic protein TakP	-1.47797
GFF2359	hypothetical protein	-1.28523
GFF236	hypothetical protein	-1.34363
GFF238	Glyoxylate/hydroxypyruvate reductase A	-1.01854
GFF2457	Putative amino-acid ABC transporter-binding protein YhdW	-11.9962
GFF2484	hypothetical protein	-6.49619
GFF2487	Cytochrome c oxidase subunit 3	-7.4639
GFF2491	Cytochrome c oxidase subunit 2	-3.46601
GFF2493	hypothetical protein	-1.15165
GFF2496	2,3,4,5-tetrahydropyridine-2,6-dicarboxylate N-acetyltransferase	-1.29013
GFF2507	Enoyl-CoA-hydratase	-1.18964
GFF2510	Cytochrome c-555	-7.19226
GFF253	putative FAD-linked oxidoreductase	-1.03399
GFF2538	Glutathione-binding protein GsiB	-2.41271
GFF254	putative FAD-linked oxidoreductase	-1.22134
GFF255	Phospho-2-dehydro-3-deoxyheptonate aldolase, Phe-sensitive	-1.32136
GFF2565	Homogentisate 1,2-dioxygenase	-9.30938
GFF2570	2,3-diketo-L-gulonate-binding periplasmic protein YiaO	-9.11463
GFF2575	Leucine-, isoleucine-, valine-, threonine-, and alanine-binding protein	-7.25411
GFF2592	Cyclic di-GMP phosphodiesterase Gmr	-1.33537
GFF2593	hypothetical protein	-2.20909
GFF2594	Aconitate hydratase A	-1.53529
GFF2596	2,5-diketo-D-gluconic acid reductase A	-1.51659
GFF260	Putative electron transport protein YccM	-1.00697
GFF261	Cbb3-type cytochrome c oxidase subunit CcoP	-1.13482
GFF2620	putative cadmium-transporting ATPase	-5.65793
GFF2648	L-cystine-binding protein FliY	-10.5971
GFF2651	Pca regulon regulatory protein	-1.6779
GFF2679	C4-dicarboxylate-binding periplasmic protein DctP	-1.74876
GFF2683	4-formylbenzenesulfonate dehydrogenase TsaC1/TsaC2	-9.50502
GFF2685	Solute-binding protein	-2.93129
GFF2688	Solute-binding protein	-7.57135
GFF2703	Acetyl-/propionyl-coenzyme A carboxylase alpha chain	-1.86694
GFF2705	Acetyl-CoA acetyltransferase	-1.22237
GFF2707	Acyl-CoA dehydrogenase	-1.69755
GFF2709	Hydroxyacylglutathione hydrolase	-2.88321
GFF2726	hypothetical protein	-8.35592
GFF2731	3-hydroxyisobutyrate dehydrogenase	-8.02982
GFF2732	Bacterioferritin	-1.37984
GFF2746	hypothetical protein	-8.53315
GFF2747	hypothetical protein	-8.03274
GFF2761	Large-conductance mechanosensitive channel	-1.52704
GFF2794	L-cystine-binding protein FliY	-2.38733
GFF2798	Uric acid transporter UacT	-7.50764
GFF2817	hypothetical protein	-1.48376
GFF2842	Shikimate dehydrogenase (NADP(+))	-1.56699
GFF2844	Shikimate dehydrogenase (NADP(+))	-1.30051
GFF2848	Leucine-, isoleucine-, valine-, threonine-, and alanine-binding protein	-6.15782
GFF2852	High-affinity branched-chain amino acid transport ATP-binding protein LivF	-8.21724
GFF2859	Solute-binding protein	-2.56295
GFF2883	hypothetical protein	-1.20459
GFF2941	putative 3-hydroxyacyl-CoA dehydrogenase	-1.70432
GFF2942	3-ketoacyl-CoA thiolase	-1.92543
GFF2944	D-alanyl-D-alanine dipeptidase	-6.10907
GFF2945	putative D,D-dipeptide-binding periplasmic protein DdpA	-2.78635
GFF2957	Nitronate monooxygenase	-1.68446
GFF296	3-methylmercaptopropionyl-CoA dehydrogenase	-1.10773
GFF2963	putative type I restriction enzymeP M protein	-1.26229
GFF2965	ATP-dependent RNA helicase DbpA	-2.39994
GFF2984	Catalase	-2.83748
GFF2987	Histidine transport system permease protein HisM	-1.27404
GFF2989	Histidine-binding periplasmic protein	-1.15901
GFF3006	4-hydroxythreonine-4-phosphate dehydrogenase 2	-1.34285
GFF3052	hypothetical protein	-1.47838
GFF320	hypothetical protein	-7.26013
GFF339	Chromate reductase	-2.21075
GFF344	Cytochrome c-554(548)	-9.06368
GFF358	2-oxoisovalerate dehydrogenase subunit beta	-1.2926
GFF370	Leucine-, isoleucine-, valine-, threonine-, and alanine-binding protein	-5.84016
GFF400	HTH-type transcriptional regulator BenM	-1.26305
GFF408	Putative short-chain type dehydrogenase/reductase	-1.50494
GFF412	Electron transfer flavoprotein subunit alpha	-1.35308
GFF416	hypothetical protein	-5.62715
GFF43	Flagellar hook-associated protein 1	-1.05769
GFF437	L-cystine-binding protein TcyA	-9.70938
GFF445	HTH-type transcriptional regulator GbpR	-2.56587
GFF450	L-cystine-binding protein FliY	-10.1523
GFF460	hypothetical protein	-9.65468
GFF468	CinA-like protein	-1.38627
GFF469	hypothetical protein	-1.87027
GFF49	Flagellar hook protein FlgE	-1.00911
GFF499	Arginine-binding extracellular protein ArtP	-2.68918
GFF501	3-methylmercaptopropionyl-CoA dehydrogenase	-2.1929
GFF521	Protein YceI	-6.0612
GFF554	Periplasmic serine endoprotease DegP	-2.00721
GFF579	Endonuclease III	-1.05777
GFF580	Daunorubicin/doxorubicin resistance ATP-binding protein DrrA	-4.07273
GFF582	hypothetical protein	-4.16516
GFF584	hypothetical protein	-10.0711
GFF590	Leu/Ile/Val-binding protein	-2.15042
GFF6	hypothetical protein	-6.96398
GFF614	L-cystine-binding protein FliY	-3.24282
GFF665	HTH-type transcriptional regulator CysL	-6.24753
GFF683	Putative universal stress protein	-2.25189
GFF696	3-ketoacyl-CoA thiolase	-1.23069
GFF731	Putative amidase AmiD	-1.20675
GFF761	Glutarate-semialdehyde dehydrogenase DavD	-1.22148
GFF78	Vitamin B12 transport ATP-binding protein BacA	-1.34799
GFF783	Lactoylglutathione lyase	-2.15487
GFF790	Glutamine transport ATP-binding protein GlnQ	-2.98796
GFF791	Glutamine transport system permease protein GlnP	-2.95743
GFF792	Glutamine-binding periplasmic protein	-2.90952
GFF824	Leu/Ile/Val-binding protein	-10.1431
GFF828	Lipopolysaccharide export system ATP-binding protein LptB	-7.70855
GFF830	Dihydroorotase	-1.37775
GFF847	hypothetical protein	-3.70811
GFF854	putative UbiX-like flavin prenyltransferase	-1.1849
GFF859	2-amino-3-ketobutyrate coenzyme A ligase	-2.61671
GFF860	L-threonine 3-dehydrogenase	-1.29242
GFF861	Glutamate dehydrogenase	-2.56456
GFF866	Leucine-, isoleucine-, valine-, threonine-, and alanine-binding protein	-7.21347
GFF875	hypothetical protein	-11.8831
GFF909	Ribosome hibernation promoting factor	-2.25408
GFF917	ATP-binding/permease protein CydD	-6.283
GFF920	Cytochrome bd-I ubiquinol oxidase subunit 1	-2.8957
GFF921	hypothetical protein	-3.93164
GFF926	Glutamate/aspartate import solute-binding protein	-2.72945
GFF927	putative glutamine ABC transporter permease protein GlnM	-1.04165
GFF93	TRAP-T-associated universal stress protein TeaD	-2.75277
GFF936	hypothetical protein	-2.97722
GFF943	hypothetical protein	-3.74418
GFF946	hypothetical protein	-10.7454
GFF947	hypothetical protein	-11.4495
GFF95	Ribonuclease	-1.55395
GFF991	L-talarate/galactarate dehydratase	-2.15978
GFF995	sn-glycerol-3-phosphate import ATP-binding protein UgpC	-8.29559
GFF997	Glucarate dehydratase	-8.84843

## Sheet: Table S7-Denitrifying sig UP
Table S7 - Proteins significantly (adjusted p-value < 0.05) increased in abundance under denitirfying growth conditions
Protein.Names	Protein.Description	log2_Fold_change_A/B
GFF2392	D-amino acid dehydrogenase	4.79571
GFF2564	Dimethyl sulfoxide/trimethylamine N-oxide reductase	4.36848
GFF2561	Copper-containing nitrite reductase	3.8724
GFF103	hypothetical protein	2.9631
GFF767	hypothetical protein	2.18884
GFF274	NADPH-dependent 7-cyano-7-deazaguanine reductase	1.86054
GFF2620	putative cadmium-transporting ATPase	1.52239
GFF662	Leu/Ile/Val-binding protein	1.34436
GFF184	Thiosulfate dehydrogenase	1.17578
GFF1987	3-hydroxylaminophenol mutase	1.10078
GFF715	Methyl-accepting chemotaxis protein III	1.01823
GFF2937	Ferredoxin-dependent glutamate synthase 1	1.00574

## Sheet: Table S8-Denitrifying sig DOWN
Table S8 - Proteins significantly (adjusted p-value < 0.05) decreased in abundance under denitirfying growth conditions
Protein.Names	Protein.Description	log2_Fold_change_A/B
GFF1150	Phosphate-binding protein PstS	-1.03388
GFF1281	ABC transporter arginine-binding protein 1	-1.30886
GFF1389	Glycine betaine/proline betaine-binding periplasmic protein	-2.0316
GFF1592	Acetoacetyl-CoA reductase	-1.6394
GFF1598	Alpha-ketoglutaric semialdehyde dehydrogenase	-1.40758
GFF1599	Ribonucleoside-diphosphate reductase 1 subunit alpha	-1.5868
GFF1949	3-hydroxybenzoate 4-monooxygenase	-2.22692
GFF1967	Lipopolysaccharide export system ATP-binding protein LptB	-1.07165
GFF1972	sn-glycerol-3-phosphate-binding periplasmic protein UgpB	-1.3874
GFF1982	Iron uptake protein A1	-1.69784
GFF2264	L-methionine gamma-lyase	-1.28335
GFF2547	Soluble lytic murein transglycosylase	-3.29178
GFF2551	ATP-dependent RNA helicase RhlE	-1.53552
GFF2594	Aconitate hydratase A	-1.07613
GFF2679	C4-dicarboxylate-binding periplasmic protein DctP	-1.63675
GFF2795	Acryloyl-CoA reductase (NADH)	-2.90349
GFF2844	Shikimate dehydrogenase (NADP(+))	-2.0984
GFF2864	Putative aldehyde dehydrogenase AldA	-2.88696
GFF408	Putative short-chain type dehydrogenase/reductase	-1.34755
GFF41	Methyl-accepting chemotaxis protein II	-2.36314
GFF455	Solute-binding protein	-4.08452
GFF521	Protein YceI	-2.86736
GFF590	Leu/Ile/Val-binding protein	-1.63058
GFF614	L-cystine-binding protein FliY	-2.44763
GFF838	C4-dicarboxylate-binding periplasmic protein DctP	-4.78214
GFF847	hypothetical protein	-2.57618
GFF926	Glutamate/aspartate import solute-binding protein	-1.54477
GFF927	putative glutamine ABC transporter permease protein GlnM	-1.03289
GFF943	hypothetical protein	-4.29465
GFF945	hypothetical protein	-3.47862
GFF947	hypothetical protein	-2.30505
